# Supplementary material for: Liver and Kidney Tissues Under Opioid Exposure: Rewriting and Old Story Through Proteomics and MALDI–MSI
Source: J Proteome Res. 2026 Jan 24;25(2):995–1004. doi: 10.1021/acs.jproteome.5c00764 (PMC13296724; doi:10.1021/acs.jproteome.5c00764)
Supplement: Supplementary file 1 [file pr5c00764_si_001.xlsx]

## Sheet: Arkusz1
Table S1: table presenting both: down- and up-regulated proteins (containing: -log2(p-values), differences, protein groups, protein names, genes and protein description) in both tissues: liver and kidney.
LIVER PROTEINS DEREGULATED IN EXPERIMENT						KIDNEY PROTEINS DEREGULATED IN EXPERIMENT
-LOG(P-value)	Difference	Protein Group	Protein Name	Genes	Protein Description	-LOG(P-value)	Difference	Protein.Group	Protein.Names	Genes	First.Protein.Description
1.70919	1.21159	A0A0G2JSQ2	A0A0G2JSQ2_RAT	Fmo5	Flavin-containing monooxygenase 5	2.99583	2.15127	A0A096MJ91	A0A096MJ91_RAT	Plch1	Phosphoinositide phospholipase C
6.62025	-0.406422	A0A0G2JTB2	A0A0G2JTB2_RAT	Gbe1	1,4-alpha-glucan branching enzyme	2.68745	-0.647347	A0A096MK61	A0A096MK61_RAT	Crtap	Cartilage associated protein
2.05562	1.3264	A0A0G2JV37	A0A0G2JV37_RAT	Ces2c	Carboxylic ester hydrolase	3.03647	0.621689	A0A096MKH4	A0A096MKH4_RAT	Ube2j1	E2 ubiquitin-conjugating enzyme
5.57694	1.14877	A0A0G2JVQ5	A0A0G2JVQ5_RAT	Kng2	Kininogen 2	5.81221	-0.511321	A0A0A0MY00	A0A0A0MY00_RAT	Acadsb	Short/branched chain specific acyl-CoA dehydrogenase, mitochondrial
3.55577	0.451542	A0A0G2JZ88	A0A0G2JZ88_RAT	Kiaa1671	RIKEN cDNA 2900026A02 gene	2.01073	2.41924	A0A0A0MY26	A0A0A0MY26_RAT	Mcpt8	Mast cell protease 9
2.55492	1.50943	A0A0G2K0B2	A0A0G2K0B2_RAT	Epb41l1	Erythrocyte membrane protein band 4.1-like 1	4.5936	0.544801	A0A0G2JSQ2	A0A0G2JSQ2_RAT	Fmo5	Flavin-containing monooxygenase 5
2.57541	0.450892	A0A0G2K654	A0A0G2K654_RAT	H1f2	H1.2 linker histone, cluster member	7.21221	-0.672087	A0A0G2JTD1	A0A0G2JTD1_RAT	Rprd2	Regulation of nuclear pre-mRNA domain containing 2
1.71647	-0.72048	A0A0G2K828	A0A0G2K828_RAT	ENSRNOG00000066380	Ig-like domain-containing protein	8.19559	0.573116	A0A0G2JUB1	A0A0G2JUB1_RAT	Ccz1	CCZ1 homolog B, vacuolar protein trafficking and biogenesis associated
2.69983	-2.4837	A0A0G2K9V1	A0A0G2K9V1_RAT	Ndufa1	NADH dehydrogenase [ubiquinone] 1 alpha subcomplex subunit 1	4.02559	3.39489	A0A0G2JUU0	A0A0G2JUU0_RAT	Zmiz2	Zinc finger, MIZ-type containing 2
5.84345	0.980498	A0A0G2KA54	A0A0G2KA54_RAT	Kng1	Kininogen 1	12.8491	1.56597	A0A0G2JVQ5	A0A0G2JVQ5_RAT	Kng2	Kininogen 2
4.55696	-0.395616	A0A140TAC7	A0A140TAC7_RAT	Gulo	L-gulonolactone oxidase	5.9455	-0.599711	A0A0G2JWD0	A0A0G2JWD0_RAT	Prom1	Prominin 1
3.40562	0.834999	A0A1W2Q645	A0A1W2Q645_RAT	Sumf2	Sulfatase modifying factor 2	3.10869	-0.597783	A0A0G2JX72	A0A0G2JX72_RAT	Mbnl1	Muscleblind-like splicing regulator 1
5.42152	0.47182	A0A8I5XVM7	A0A8I5XVM7_RAT	Ociad2	OCIA domain containing 2	5.26447	-0.440995	A0A0G2JYK0	A0A0G2JYK0_RAT	Serpina3l	Serine (or cysteine) peptidase inhibitor, clade A, member 3N
2.93231	-0.718939	A0A8I5Y1E6	A0A8I5Y1E6_RAT	Adck2	NADH:ubiquinone oxidoreductase subunit B2	3.13217	-0.695446	A0A0G2JYM3	A0A0G2JYM3_RAT	Gga2	Golgi associated, gamma adaptin ear containing, ARF binding protein 2
4.4471	-0.405974	A0A8I5Y591	A0A8I5Y591_RAT	Ergic1	Endoplasmic reticulum-Golgi intermediate compartment protein	16.5546	-1.32897	A0A0G2K125	A0A0G2K125_RAT	Acsm1	medium-chain acyl-CoA ligase
5.1086	-0.49559	A0A8I5Y6E1	A0A8I5Y6E1_RAT	Igfals	Insulin-like growth factor binding protein, acid labile subunit	3.31691	0.632198	A0A0G2K1L0	A0A0G2K1L0_RAT	Tnc	Tenascin C
1.76227	-0.950481	A0A8I5Y7S7	A0A8I5Y7S7_RAT	Tspan4	Tetraspanin 4	11.2235	-0.554453	A0A0G2K1W9	A0A0G2K1W9_RAT	Ldhd	D-lactate dehydrogenase (cytochrome)
4.99681	0.355619	A0A8I5ZJK8	A0A8I5ZJK8_RAT	Mthfd1	C-1-tetrahydrofolate synthase, cytoplasmic	3.83584	-0.459935	A0A0G2K2M2	A0A0G2K2M2_RAT	Mff	Mitochondrial fission factor
3.44988	0.362517	A0A8I5ZLR0	A0A8I5ZLR0_RAT	Gstt3	glutathione transferase	3.73896	-0.726604	A0A0G2K2M9	A0A0G2K2M9_RAT	Srrm2	Serine/arginine repetitive matrix 2
1.93235	-1.18652	A0A8I5ZMM7	A0A8I5ZMM7_RAT	Virma	Vir like m6A methyltransferase associated	3.69582	-0.553208	A0A0G2K2Z0	A0A0G2K2Z0_RAT	Eml4	EMAP like 4
1.63382	1.07534	A0A8I5ZPD6	A0A8I5ZPD6_RAT	Mettl27	Methyltransferase like 27	2.55249	-0.655018	A0A0G2K679	A0A0G2K679_RAT	Gtf3c2	General transcription factor IIIC subunit 2
5.9206	0.383334	A0A8I5ZQB7	A0A8I5ZQB7_RAT	Aifm2	Ferroptosis suppressor protein 1	2.53067	0.888199	A0A0G2K8D1	A0A0G2K8D1_RAT	Mospd2	Motile sperm domain containing 2
1.68427	-1.03889	A0A8I5ZQQ5	A0A8I5ZQQ5_RAT	Smarca5	SWI/SNF related, matrix assoc. actin dependent regulator of chromatin, subf a, member 5	5.35773	0.342384	A0A0G2K8J8	A0A0G2K8J8_RAT	Fam120b	Family with sequence similarity 120B
2.07208	0.601658	A0A8I5ZQR3	A0A8I5ZQR3_RAT	Prkag2	Protein kinase AMP-activated non-catalytic subunit gamma 2	4.70099	0.368233	A0A0G2KAE6	A0A0G2KAE6_RAT	Miga2	Mitoguardin 2
3.59861	0.337529	A0A8I5ZR48	A0A8I5ZR48_RAT	Lmo7	LIM domain 7	4.80394	0.484539	A0A0G2KAF5	A0A0G2KAF5_RAT	Egf	Pro-epidermal growth factor
4.15963	0.38909	A0A8I5ZT36	A0A8I5ZT36_RAT	Tom1l2	Target of myb1 like 2 membrane trafficking protein	6.23742	-1.02596	A0A0G2KB52	A0A0G2KB52_RAT	Map7	Microtubule-associated protein 7
3.52482	0.362273	A0A8I5ZUI2	A0A8I5ZUI2_RAT	Ano10	Anoctamin	8.89633	0.396679	A0A0G2QC03	A0A0G2QC03_RAT	Ivns1abp	Influenza virus NS1A binding protein
4.54508	0.310028	A0A8I5ZY10	A0A8I5ZY10_RAT	Chmp2a	Charged multivesicular body protein 2a	5.73005	-0.700598	A0A0G2QC15	A0A0G2QC15_RAT	Htatip2	Oxidoreductase HTATIP2
5.60907	-0.741122	A0A8I5ZYK0	A0A8I5ZYK0_RAT	LOC120102889	Alpha-2u-globulin (L type)	3.8095	-0.739878	A0A0H2UI39	A0A0H2UI39_RAT	Apoc3	Apolipoprotein C-III
3.95488	0.60699	A0A8I6A1G5	A0A8I6A1G5_RAT	Cyp3a23-3a1	Cytochrome P450 3A	3.46758	-0.52625	A0A140TAE0	A0A140TAE0_RAT	Mvp	Major vault protein
3.7659	0.342045	A0A8I6A1K0	A0A8I6A1K0_RAT	Slc4a1ap	Solute carrier family 4 member 1 adaptor protein	3.5728	0.671179	A0A140UHW6	A0A140UHW6_RAT	Trmt1	tRNA (guanine(26)-N(2))-dimethyltransferase
2.63045	0.47641	A0A8I6A1R3	A0A8I6A1R3_RAT	Retsat	All-trans-retinol 13,14-reductase	2.18975	0.915371	A0A8I5XUU7	A0A8I5XUU7_RAT	Aifm2	Ferroptosis suppressor protein 1
3.35258	3.83388	A0A8I6A2I6	A0A8I6A2I6_RAT	Frrs1	Ferric-chelate reductase 1	3.85987	0.791335	A0A8I5Y0G1	A0A8I5Y0G1_RAT	Ergic3	Endoplasmic reticulum-Golgi intermediate compartment protein
4.00733	0.386663	A0A8I6A341	A0A8I6A341_RAT	LOC120098584	unspecific monooxygenase	6.42993	-0.408958	A0A8I5Y0J7	A0A8I5Y0J7_RAT	Mrpl18	Mitochondrial ribosomal protein L18
3.89919	0.317237	A0A8I6A7Y7	A0A8I6A7Y7_RAT	Myh9	Myosin, heavy chain 9	6.83353	1.20957	A0A8I5Y662	A0A8I5Y662_RAT	ENSRNOG00000063707	Ig-like domain-containing protein
2.03147	-0.534968	A0A8I6A8D1	A0A8I6A8D1_RAT	Exoc1	Exocyst complex component 1	5.81771	-0.502335	A0A8I5Y6A1	A0A8I5Y6A1_RAT	Ablim1	Actin-binding LIM protein 1
3.55871	0.349265	A0A8I6AAQ1	A0A8I6AAQ1_RAT	Mob1b	MOB kinase activator 1B	3.07268	-0.916135	A0A8I5Y6F4	A0A8I5Y6F4_RAT	Rnf170	E3 ubiquitin-protein ligase RNF170
1.55333	1.39009	A0A8I6ACN2	A0A8I6ACN2_RAT	Mrpl27	Mitochondrial ribosomal protein L27	4.36952	0.45587	A0A8I5Y6K8	A0A8I5Y6K8_RAT	Itpr2	Inositol 1,4,5-trisphosphate receptor
1.72026	1.34528	A0A8I6AEP5	A0A8I6AEP5_RAT	Paox	Polyamine oxidase	2.0639	-2.81254	A0A8I5YC61	A0A8I5YC61_RAT	Eno1-ps20	phosphopyruvate hydratase
4.42891	0.424854	A0A8I6AFV7	A0A8I6AFV7_RAT	Cyp2c66	Cytochrome P450 2C26-like	7.07733	-0.344479	A0A8I5YCF6	A0A8I5YCF6_RAT	Chchd3	Coiled-coil-helix-coiled-coil-helix domain containing 3
1.27386	-2.53469	A0A8I6AHV3	A0A8I6AHV3_RAT	Col4a2	Collagen type IV alpha 2 chain	3.75015	0.422867	A0A8I5ZDN9	A0A8I5ZDN9_RAT	C5	Complement C5
2.31879	-0.534998	A0A8I6AHV7	A0A8I6AHV7_RAT	Fam185a	Family with sequence similarity 185, member A	2.06416	1.8122	A0A8I5ZKK5	A0A8I5ZKK5_RAT	Ncbp2as2	NCBP2 antisense 2 (head to head)
1.7742	1.16868	A0A8I6AJ75	A0A8I6AJ75_RAT	Map4k5	Mitogen-activated protein kinase kinase kinase kinase	2.90621	0.604047	A0A8I5ZLL3	A0A8I5ZLL3_RAT	Arhgef18	Rho/Rac guanine nucleotide exchange factor 18
4.16781	1.43246	A0A8I6AK18	A0A8I6AK18_RAT	Akap5	A-kinase anchoring protein 5	6.34876	-0.31415	A0A8I5ZLR0	A0A8I5ZLR0_RAT	Gstt3	glutathione transferase
5.91662	0.512292	A0A8I6ALS8	A0A8I6ALS8_RAT	Vav2	Vav guanine nucleotide exchange factor 2	3.12158	0.620064	A0A8I5ZLV5	A0A8I5ZLV5_RAT	Arhgef10l	Rho guanine nucleotide exchange factor 10 like
4.35399	1.24025	A0A8I6ANT8	A0A8I6ANT8_RAT	UST4r	Integral membrane transport protein UST4r	3.86237	1.09806	A0A8I5ZMD4	A0A8I5ZMD4_RAT	Anxa6	Annexin
3.05679	0.955555	A0A8I6ANW3	A0A8I6ANW3_RAT	Ttc27	Tetratricopeptide repeat protein 27	4.31122	-0.375326	A0A8I5ZMV2	A0A8I5ZMV2_RAT	AKR1C3l1	Aldo-keto reductase family 1 member C3-like 1
1.52198	1.31049	A0A8I6APA0	A0A8I6APA0_RAT	Ncoa1	Nuclear receptor coactivator	7.0775	0.423439	A0A8I5ZNB7	A0A8I5ZNB7_RAT	Kazn	Kazrin, periplakin interacting protein
1.58032	-0.96713	A0A8I6AQ18	A0A8I6AQ18_RAT	Pbdc1	Polysaccharide biosynthesis domain containing 1	9.81426	0.283004	A0A8I5ZQ25	A0A8I5ZQ25_RAT	Lamb1	Laminin subunit beta 1
3.12577	5.0814	A0A8I6AQ92	A0A8I6AQ92_RAT	Tkt	transketolase	2.49879	-1.55582	A0A8I5ZQB9	A0A8I5ZQB9_RAT	Egfr	Receptor protein-tyrosine kinase
3.19915	0.492712	A0A8I6ARM7	A0A8I6ARM7_RAT	Phf3	PHD finger protein 3	5.23796	-0.402899	A0A8I5ZQX0	A0A8I5ZQX0_RAT	Rab11fip3	RAB11 family interacting protein 3
1.36793	-1.30067	A0A8I6B1B9	A0A8I6B1B9_RAT	Lrrk1	non-specific serine/threonine protein kinase	2.18572	1.3415	A0A8I5ZRB2	A0A8I5ZRB2_RAT	Atxn2	Ataxin 2
4.44055	1.39706	A0A8I6GGX5	A0A8I6GGX5_RAT	Cyp2b2	Cytochrome P450	1.98599	0.948172	A0A8I5ZSR9	A0A8I5ZSR9_RAT	Grk2	G protein-coupled receptor kinase
4.15487	-0.329226	A0A8I6GLZ5	A0A8I6GLZ5_RAT	Pbxip1	PBX homeobox interacting protein 1	4.9412	0.363979	A0A8I5ZST1	A0A8I5ZST1_RAT	Tns3	Tensin 3
6.05608	1.18156	A0A8L2QWT9	A0A8L2QWT9_RAT	LOC679368	Carboxylic ester hydrolase	3.61148	0.724636	A0A8I5ZYY2	A0A8I5ZYY2_RAT	P2rx4	P2X purinoceptor
1.62098	-1.2134	A0A8L2UQG3	A0A8L2UQG3_RAT	Hao2	Hydroxyacid oxidase 2	5.17842	0.372667	A0A8I6A0L7	A0A8I6A0L7_RAT	Sptbn2	Spectrin beta chain
6.57305	1.07834	A6I696	A6I696_RAT	Thrsp	Thyroid hormone responsive	4.50112	0.532751	A0A8I6A0W6	A0A8I6A0W6_RAT	Ube2o	Ubiquitin-conjugating enzyme E2O
3.44511	0.41883	A6ISV1	A6ISV1_RAT	Ppp1r8	Protein phosphatase 1, regulatory (Inhibitor) subunit 8	3.06149	2.12755	A0A8I6A2B6	A0A8I6A2B6_RAT	Spcs3	Signal peptidase complex subunit 3
4.17161	-0.46377	A6K970	A6K970_RAT	Cyp4f1	Cytochrome P450, family 4, subfamily f, polypeptide 1	4.15649	0.486028	A0A8I6A2I6	A0A8I6A2I6_RAT	Frrs1	Ferric-chelate reductase 1
1.50138	-0.910915	B0BMZ3	GIMD1_RAT	Gimd1	GTPase IMAP family member GIMD1	3.8498	0.409218	A0A8I6A2T3	A0A8I6A2T3_RAT	Pygm	Alpha-1,4 glucan phosphorylase
3.90201	-0.431228	B0BN47	B0BN47_RAT	Gstm6	Glutathione S-transferase	6.007	-0.43671	A0A8I6A394	A0A8I6A394_RAT	Plekhg3	Pleckstrin homology and RhoGEF domain containing G3
3.9582	-0.337165	B0BNF9	HAOX1_RAT	Hao1	2-Hydroxyacid oxidase 1	5.68011	0.344126	A0A8I6A4L9	A0A8I6A4L9_RAT	Cgn	Cingulin
3.91694	0.463442	B2GUX7	B2GUX7_RAT	Creg1	Cellular repressor of E1A-stimulated genes 1	8.52568	0.508047	A0A8I6A4V6	A0A8I6A4V6_RAT	Lama5	Laminin subunit alpha 5
5.19539	0.520776	B2GV54	NCEH1_RAT	Nceh1	Neutral cholesterol ester hydrolase 1	2.00155	2.03658	A0A8I6A554	A0A8I6A554_RAT	AC132020.1	28S ribosomal protein S36, mitochondrial
2.37445	1.47229	B2RYP3	B2RYP3_RAT	Fam91a1	Fam91a1 protein	4.90659	0.445418	A0A8I6A5G9	A0A8I6A5G9_RAT	Gm2a	Ganglioside GM2 activator
1.90106	0.647631	B5DFA1	TBD2A_RAT	Tbc1d2	TBC1 domain family member 2A	2.51794	1.81944	A0A8I6A8F0	A0A8I6A8F0_RAT	Psca	Prostate stem cell antigen
2.48863	1.25203	B5DFM8	B5DFM8_RAT	Bcas2	Pre-mRNA-splicing factor SPF27	4.09115	0.797353	A0A8I6A9F8	A0A8I6A9F8_RAT	Ampd3	AMP deaminase
2.36885	2.73778	D3ZCL3	RU1C_RAT	Snrpc	U1 small nuclear ribonucleoprotein C	4.12986	-0.478751	A0A8I6AAE7	A0A8I6AAE7_RAT	Pxn	Paxillin
2.42949	0.520301	D3ZE02	D3ZE02_RAT	C1h19orf33	RCG54286-like	5.5435	-0.904595	A0A8I6AAK0	A0A8I6AAK0_RAT	Tbc1d23	TBC1 domain family member 23
1.8111	1.45361	D3ZHC4	D3ZHC4_RAT	Hebp2	Heme binding protein 2	3.48725	0.448157	A0A8I6AAQ3	A0A8I6AAQ3_RAT	B4galnt2	Beta-1,4-N-acetyl-galactosaminyl transferase 2
1.92164	-0.85267	D3ZTW1	D3ZTW1_RAT	Ints5	Integrator complex subunit 5	3.07446	0.62315	A0A8I6AAR8	A0A8I6AAR8_RAT	Slc25a26	Mitochondrial S-adenosylmethionine carrier protein
1.86304	0.622573	D3ZUC2	D3ZUC2_RAT	Mov10	RNA helicase	4.94611	-1.15228	A0A8I6ABG6	A0A8I6ABG6_RAT	Tln1	Talin 1
1.98382	1.28222	D3ZVR7	PXL2B_RAT	Prxl2b	Prostamide/prostaglandin F synthase	4.56129	1.59846	A0A8I6ABZ0	A0A8I6ABZ0_RAT	Slc30a6	Solute carrier family 30 member 6
4.06252	0.334357	D4A132	D4A132_RAT	Ugt2b10	UDP-glucuronosyltransferase	2.61029	-0.969062	A0A8I6ACG8	A0A8I6ACG8_RAT	Bnip3l	BCL2 interacting protein 3 like
3.06012	1.01991	D4A3M7	D4A3M7_RAT	Bsdc1	BSD domain containing 1	7.31343	-0.500477	A0A8I6AD51	A0A8I6AD51_RAT	Sbf1	SET binding factor 1
2.74668	-0.622636	D4A605	D4A605_RAT	Nnmt	Nicotinamide N-methyltransferase	4.97026	0.460346	A0A8I6AE23	A0A8I6AE23_RAT	Crppa	D-ribitol-5-phosphate cytidylyltransferase
4.21939	0.391444	D4A7J8	D4A7J8_RAT	Prpf4	Pre-mRNA processing factor 4	2.42055	1.049	A0A8I6AEF8	A0A8I6AEF8_RAT	Amt-ps1	Aminomethyltransferase, mitochondrial
6.66565	0.255919	D4A9A3	D4A9A3_RAT	Cenpv	Centromere protein V	4.964	0.490551	A0A8I6AF94	A0A8I6AF94_RAT	Anxa10	Annexin A10
4.09113	0.448698	D4ABM1	D4ABM1_RAT	Cyp2c7	unspecific monooxygenase	3.02374	0.48787	A0A8I6AGA9	A0A8I6AGA9_RAT	Ms4a14	Membrane spanning 4-domains A14
6.23342	1.40346	E9PU10	E9PU10_RAT	Ifi47	Interferon gamma inducible protein 47	3.46939	0.992038	A0A8I6AGF4	A0A8I6AGF4_RAT	Nudcd1	NudC domain-containing protein 1
6.41301	0.260525	F1LM33	F1LM33_RAT	Lrpprc	Leucine-rich pentatricopeptide repeat containing	2.66205	-0.64104	A0A8I6AGY8	A0A8I6AGY8_RAT	Gtf3c4	General transcription factor IIIC subunit 4
1.39607	1.26186	F1LPR6	F1LPR6_RAT	Ighm	Immunoglobulin heavy constant epsilon	2.49222	-0.833211	A0A8I6AHP6	A0A8I6AHP6_RAT	Srp9	Signal recognition particle 9
3.68635	0.602323	F1LR47	F1LR47_RAT	Cyp2c6v1l1	unspecific monooxygenase	2.33161	-0.718533	A0A8I6AHY5	A0A8I6AHY5_RAT	Eppk1	Epiplakin 1
5.30702	0.876241	F1LTB8	F1LTB8_RAT	Ugt2b34l1	UDP-glucuronosyltransferase	4.00637	0.751327	A0A8I6AI28	A0A8I6AI28_RAT	Osbpl2	Oxysterol-binding protein
2.99074	0.368449	F1LVY9	F1LVY9_RAT	Pdf	Peptide deformylase	2.58208	-1.00763	A0A8I6AJ44	A0A8I6AJ44_RAT	AABR07044388.2	Tenascin-X
1.73315	0.66572	G3V7V3	G3V7V3_RAT	Slc27a4	long-chain-fatty-acid--CoA ligase	6.57744	-0.436065	A0A8I6AJT8	A0A8I6AJT8_RAT	Limch1	LIM and calponin homology domains 1
2.94484	3.3967	G3V913	G3V913_RAT	Hspb1	Heat shock protein beta-1	4.43188	0.507819	A0A8I6AM11	A0A8I6AM11_RAT	Acox2	Acyl-coenzyme A oxidase
2.64517	0.406807	G3V9W0	G3V9W0_RAT	Cetn2	Centrin 2	3.44185	-0.470231	A0A8I6AMC9	A0A8I6AMC9_RAT	Cpamd8	C3 and PZP-like, alpha-2-macroglobulin domain containing 8
2.11758	-0.531406	M0R4N4	M0R4N4_RAT	LOC120093108	Dehydrogenase/reductase SDR family member 7-like	2.14554	0.76453	A0A8I6AP98	A0A8I6AP98_RAT	Mettl27	Methyltransferase like 27
3.20971	0.392324	M0RAI4	M0RAI4_RAT	Ears2	Nondiscriminating glutamyl-tRNA synthetase EARS2, mitochondrial	3.56789	-0.517332	A0A8I6AP99	A0A8I6AP99_RAT	Hdac2	Histone deacetylase 2
4.53793	-0.395817	O08730	GLYG_RAT	Gyg1	Glycogenin-1	4.40673	-0.832501	A0A8I6ARW1	A0A8I6ARW1_RAT	Anxa13	Annexin
2.60014	1.04834	O35092	TI17A_RAT	Timm17a	Mitochondrial import inner membrane translocase subunit Tim17-A	2.28038	-1.20916	A0A8I6ASD6	A0A8I6ASD6_RAT	Drg1	Developmentally regulated GTP binding protein 1
2.40685	0.463703	O35760	IDI1_RAT	Idi1	Isopentenyl-diphosphate Delta-isomerase 1	3.55146	0.434629	A0A8I6ASE1	A0A8I6ASE1_RAT	Atox1	Copper transport protein ATOX1
2.44644	0.885331	O70490	ACSM2_RAT	Acsm2	Acyl-coenzyme A synthetase ACSM2, mitochondrial	7.13655	-0.38782	A0A8I6AT61	A0A8I6AT61_RAT	Dmtn	Dematin actin binding protein
6.20602	1.0915	O70631	EST2C_RAT	Ces2c	Acylcarnitine hydrolase	3.29954	-0.752076	A0A8I6ATX8	A0A8I6ATX8_RAT	Washc3	WASH complex subunit 3
4.16745	2.09743	P00176	CP2B1_RAT	Cyp2b1	Cytochrome P450 2B1	5.03279	-0.683303	A0A8I6AUC1	A0A8I6AUC1_RAT	RT1-Da	RT1 class II, locus Da
2.85865	-0.442187	P00502	GSTA1_RAT	Gsta1	Glutathione S-transferase alpha-1	4.8341	-0.514393	A0A8I6AV84	A0A8I6AV84_RAT	Zyx	Zyxin
3.4789	-0.358357	P02770	ALBU_RAT	Alb	Albumin	6.21501	-0.87414	A0A8I6AVK1	A0A8I6AVK1_RAT	C1h11orf58	Small acidic protein
3.68177	-0.78705	P04694	ATTY_RAT	Tat	Tyrosine aminotransferase	4.72984	0.756346	A0A8I6AVM0	A0A8I6AVM0_RAT	Tmem65	Transmembrane protein 65
2.6783	0.418626	P04799	CP1A2_RAT	Cyp1a2	Cytochrome P450 1A2	2.53701	0.871734	A0A8I6AWZ9	A0A8I6AWZ9_RAT	Clptm1l	Lipid scramblase CLPTM1L
4.27304	0.580672	P05182	CP2E1_RAT	Cyp2e1	Cytochrome P450 2E1	2.68294	1.21688	A0A8I6G502	A0A8I6G502_RAT	Cdh13	Cadherin 13
3.4619	0.439991	P05369	FPPS_RAT	Fdps	Farnesyl pyrophosphate synthase	3.48125	0.477676	A0A8I6G5Z7	A0A8I6G5Z7_RAT	Rdh11	Retinol dehydrogenase 11
1.78931	0.855735	P05982	NQO1_RAT	Nqo1	NAD(P)H dehydrogenase [quinone] 1	4.4738	-0.577443	A0A8I6G718	A0A8I6G718_RAT	Picalm	Phosphatidylinositol binding clathrin assembly protein
4.49768	0.362767	P07154	CATL1_RAT	Ctsl	Procathepsin L	3.06373	0.836844	A0A8I6G9M9	A0A8I6G9M9_RAT	Dpp9	dipeptidyl-peptidase IV
1.48605	1.38628	P07824	ARGI1_RAT	Arg1	Arginase-1	2.37732	0.803448	A0A8I6GAC3	A0A8I6GAC3_RAT	ENSRNOG00000064251	Lactate/malate dehydrogenase C-terminal domain-containing protein
3.49482	0.336891	P07872	ACOX1_RAT	Acox1	Peroxisomal acyl-coenzyme A oxidase 1	4.49758	0.394423	A0A8I6GAM2	A0A8I6GAM2_RAT	Snrpb2	Small nuclear ribonucleoprotein polypeptide B2
4.1327	0.607477	P07896	ECHP_RAT	Ehhadh	Peroxisomal bifunctional enzyme	5.04	-2.37007	A0A8I6GFA5	A0A8I6GFA5_RAT	Zfp46	Zinc finger protein 46
4.4298	-0.442678	P07953	F261_RAT	Pfkfb1	6-phosphofructo-2-kinase/fructose-2,6-bisphosphatase 1	3.77755	-0.584495	A0A8I6GKW1	A0A8I6GKW1_RAT	Pym1	PYM homolog 1, exon junction complex associated factor
2.78611	-0.396948	P08010	GSTM2_RAT	Gstm2	Glutathione S-transferase Mu 2	4.61864	0.766813	A0A8I6GM17	A0A8I6GM17_RAT	Muc1	Mucin-1
3.80437	-2.65839	P08025	IGF1_RAT	Igf1	Insulin-like growth factor I	3.59142	0.455086	A0A8I6GM79	A0A8I6GM79_RAT	Slc5a3	Solute carrier family 5 member 3
2.69319	0.513265	P08516	CP4AA_RAT	Cyp4a10	Cytochrome P450 4A10	2.49068	0.715029	A0A8I6GMR7	A0A8I6GMR7_RAT	Rubcn	Rubicon autophagy regulator
5.48184	-0.67929	P08683	CP2CB_RAT	Cyp2c11	Cytochrome P450 2C11	6.45189	-0.404011	A0A8J8Y6U2	A0A8J8Y6U2_RAT	Ddx19a	RNA helicase
3.7176	0.389863	P08934	KNG1_RAT	Kng1	Kininogen-1	5.13286	0.374876	A0A8L2QHS0	A0A8L2QHS0_RAT	Rasip1	Ras interacting protein 1
2.6192	-0.856676	P09367	SDHL_RAT	Sds	L-serine dehydratase/L-threonine deaminase	3.40872	0.653608	A2RRU1	GYS1_RAT	Gys1	Glycogen [starch] synthase, muscle
1.97141	0.565377	P09875	UD2B1_RAT	Ugt2b1	UDP-glucuronosyltransferase 2B1	4.83656	-0.62478	A6IU09	A6IU09_RAT	Dhrs3	Dehydrogenase/reductase (SDR family) member 3
4.23084	1.89802	P0DMW0	HS71A_RAT	Hspa1a	Heat shock 70 kDa protein 1A	3.75362	0.43064	A6J685	A6J685_RAT	Rab25	Ras-related protein Rab-25
4.01033	-0.544063	P11167	GTR1_RAT	Slc2a1	Solute carrier family 2, facilitated glucose transporter member 1	3.23931	1.09994	B0BN74	B0BN74_RAT	Bag2	BAG cochaperone 2
1.66329	-0.870041	P11466	OCTC_RAT	Crot	Peroxisomal carnitine O-octanoyltransferase	2.27619	-1.11446	B0BN94	F136A_RAT	Fam136a	Protein FAM136A
6.00191	0.516846	P11711	CP2A1_RAT	Cyp2a1	Cytochrome P450 2A1	12.5408	-0.337507	B0BNA5	COTL1_RAT	Cotl1	Coactosin-like protein
3.43422	-0.328645	P12928	KPYR_RAT	Pklr	Pyruvate kinase PKLR	4.36611	-0.418082	B0K013	B0K013_RAT	Coa4	Cytochrome c oxidase assembly factor 4 homolog
1.82951	-0.73873	P13107	CP2B3_RAT	Cyp2b3	Cytochrome P450 2B3	2.27762	-1.20826	B0K028	B0K028_RAT	Dtymk	Deoxythymidylate kinase
4.86779	-0.600382	P14141	CAH3_RAT	Ca3	Carbonic anhydrase 3	3.56274	-0.429943	B1H250	B1H250_RAT	Glyatl1	Glycine N-acyltransferase-like protein
3.36186	-0.419035	P16232	DHI1_RAT	Hsd11b1	11-beta-hydroxysteroid dehydrogenase 1	5.25813	0.392105	B1WC28	B1WC28_RAT	Macroh2a2	Core histone macro-H2A
5.55945	0.381787	P17178	CP27A_RAT	Cyp27a1	Sterol 26-hydroxylase, mitochondrial	10.1257	-0.356964	B2GV06	SCOT1_RAT	Oxct1	Succinyl-CoA:3-ketoacid coenzyme A transferase 1, mitochondrial
3.05673	0.401388	P17256	KIME_RAT	Mvk	Mevalonate kinase	2.3804	-1.46473	B2GV36	S22AD_RAT	Slc22a13	Solute carrier family 22 member 13
3.55607	0.530204	P17425	HMCS1_RAT	Hmgcs1	Hydroxymethylglutaryl-CoA synthase, cytoplasmic	5.49289	0.377754	B2GV54	NCEH1_RAT	Nceh1	Neutral cholesterol ester hydrolase 1
6.19081	-0.332481	P17475	A1AT_RAT	Serpina1	Alpha-1-antiproteinase	5.68488	-0.371324	B2RYF7	WASH1_RAT	Washc1	WASH complex subunit 1
6.2805	0.72297	P18125	CP7A1_RAT	Cyp7a1	Cytochrome P450 7A1	5.04996	0.414934	B2RYP3	B2RYP3_RAT	Fam91a1	Fam91a1 protein
4.255	0.380244	P20812	CP2A3_RAT	Cyp2a3	Cytochrome P450 2A3	8.65854	-0.292582	B2RYP4	B2RYP4_RAT	Snx2	Sorting nexin-2
3.02171	0.535548	P20817	CP4AE_RAT	Cyp4a14	Cytochrome P450 4A14	5.74446	1.29381	B5DF24	B5DF24_RAT	Uck1	Uridine-cytidine kinase
3.82886	1.27513	P22789	ST2A6_RAT	Sult2a6	Sulfotransferase 2A6	5.17678	-0.356241	B5DFN3	UQCC2_RAT	Uqcc2	Ubiquinol-cytochrome-c reductase complex assembly factor 2
4.14788	0.568857	P23965	ECI1_RAT	Eci1	Enoyl-CoA delta isomerase 1, mitochondrial	7.4645	0.762094	D3Z900	D3Z900_RAT	Mtarc1	Mitochondrial amidoxime reducing component 1
2.3133	0.539684	P24008	S5A1_RAT	Srd5a1	3-oxo-5-alpha-steroid 4-dehydrogenase 1	9.83534	0.551412	D3Z9E1	D3Z9E1_RAT	Emilin1	Elastin microfibril interfacer 1
3.28375	0.349979	P24268	CATD_RAT	Ctsd	Cathepsin D	4.71501	-0.815288	D3ZBH5	D3ZBH5_RAT	Lmtk2	Lemur tyrosine kinase 2
1.85021	0.630448	P25095	AGTRA_RAT	Agtr1	Type-1 angiotensin II receptor A	3.40396	-1.33394	D3ZBW5	D3ZBW5_RAT	C9h2orf88	Small membrane A-kinase anchor protein
5.14599	0.688815	P31210	AK1D1_RAT	Akr1d1	Aldo-keto reductase family 1 member D1	12.6432	0.703494	D3ZCF8	D3ZCF8_RAT	Abca8a	ATP-binding cassette, subfamily A (ABC1), member 8a
4.81952	1.65327	P31646	S6A13_RAT	Slc6a13	Sodium- and chloride-dependent GABA transporter 2	4.98156	0.401503	D3ZEH6	D3ZEH6_RAT	Nudt8	Nudix hydrolase 8
1.94098	-1.50511	P38659	PDIA4_RAT	Pdia4	Protein disulfide-isomerase A4	2.57595	0.748356	D3ZF26	D3ZF26_RAT	Tnks1bp1	Tankyrase 1 binding protein 1
2.90877	2.00364	P46418	GSTA5_RAT	Gsta5	Glutathione S-transferase alpha-5	3.51977	1.6549	D3ZF97	D3ZF97_RAT	Erlec1	Endoplasmic reticulum lectin
3.1386	-0.433907	P47875	CSRP1_RAT	Csrp1	Cysteine and glycine-rich protein 1	4.50482	1.69666	D3ZJ25	AAAT_RAT	Slc1a5	Neutral amino acid transporter B(0)
3.22051	-1.07039	P50170	RDH16_RAT	Rdh16	Retinol dehydrogenase 16	3.24887	0.799179	D3ZSA0	D3ZSA0_RAT	Anxa9	Annexin
5.09285	1.49729	P51647	AL1A1_RAT	Aldh1a1	Aldehyde dehydrogenase 1A1	4.04476	-0.654178	D3ZTE0	FA12_RAT	F12	Coagulation factor XII
3.19454	0.38652	P52020	ERG1_RAT	Sqle	Squalene monooxygenase	2.50521	-0.722266	D3ZTK4	D3ZTK4_RAT	Tmem144	Transmembrane protein 144
2.82352	-0.536287	P52844	ST1E1_RAT	Sult1e1	Sulfotransferase 1E1	3.30229	2.36942	D3ZTZ4	D3ZTZ4_RAT	Atp6v1g3	V-type proton ATPase subunit G
3.95177	-0.525108	P61314	RL15_RAT	Rpl15	Large ribosomal subunit protein eL15	4.49745	1.37518	D3ZUN5	D3ZUN5_RAT	Pofut2	GDP-fucose protein O-fucosyltransferase 2
2.66538	-0.898451	P62749	HPCL1_RAT	Hpcal1	Hippocalcin-like protein 1	4.19226	0.668244	D3ZUV9	D3ZUV9_RAT	Cnot3	CCR4-NOT transcription complex, subunit 3
4.55374	0.295689	P62916	TF2B_RAT	Gtf2b	Transcription initiation factor IIB	7.02614	-0.345349	D3ZUX7	D3ZUX7_RAT	Acsf3	Acyl-CoA synthetase family member 3
4.135	0.379978	P80299	HYES_RAT	Ephx2	Bifunctional epoxide hydrolase 2	6.86765	-0.423444	D3ZVR7	PXL2B_RAT	Prxl2b	Prostamide/prostaglandin F synthase
3.051	0.358878	P81799	NAGK_RAT	Nagk	N-acetyl-D-glucosamine kinase	1.73054	-1.61671	D3ZY71	D3ZY71_RAT	Triap1	TP53 regulated inhibitor of apoptosis 1
4.031	0.298984	Q00910	SO2A1_RAT	Slco2a1	Solute carrier organic anion transporter family member 2A1	6.38176	-0.315234	D4A1B2	D4A1B2_RAT	Arpin	Arpin
4.62073	-1.47856	Q07523	HAOX2_RAT	Hao2	2-Hydroxyacid oxidase 2	7.598	-0.407967	D4A1K4	D4A1K4_RAT	Misp3	MISP family member 3
3.25426	0.401374	Q10758	K2C8_RAT	Krt8	Keratin, type II cytoskeletal 8	3.24764	-0.59784	D4A2U6	D4A2U6_RAT	Tmem72	Transmembrane protein 72
2.70522	0.46033	Q3B8N8	PESC_RAT	Pes1	Pescadillo homolog	4.41252	4.42213	D4A435	D4A435_RAT	Icam5	Intercellular adhesion molecule 5
1.86402	-2.06587	Q3B8Q0	MARE2_RAT	Mapre2	Microtubule-associated protein RP/EB family member 2	2.9511	0.59228	D4A5T8	D4A5T8_RAT	Ppl	Periplakin
5.54881	0.281549	Q4KLI4	Q4KLI4_RAT	Ppil1	Peptidyl-prolyl cis-trans isomerase	2.75808	1.54191	D4A5W8	D4A5W8_RAT	Pgs1	CDP-diacylglycerol--glycerol-3-phosphate 3-phosphatidyltransferase
3.6741	-0.344369	Q4KLZ6	TKFC_RAT	Tkfc	Triokinase/FMN cyclase	3.25775	1.21228	D4AAB5	D4AAB5_RAT	Pm20d2	Xaa-Arg dipeptidase
2.82646	0.383529	Q4V8F9	HSDL2_RAT	Hsdl2	Hydroxysteroid dehydrogenase-like protein 2	2.76066	1.77548	D4AAT4	D4AAT4_RAT	Snrpf	Sm protein F
1.89079	-1.61678	Q569A6	ERD21_RAT	Kdelr1	ER lumen protein-retaining receptor 1	2.80753	0.623974	D4ABD7	D4ABD7_RAT	Trip11	Thyroid hormone receptor interactor 11
3.10853	0.366881	Q5BJY9	K1C18_RAT	Krt18	Keratin, type I cytoskeletal 18	2.13636	-1.26384	D4AE98	D4AE98_RAT	Exosc8	Ribosomal RNA-processing protein 43
1.50927	1.23958	Q5BK09	DRAM2_RAT	Dram2	DNA damage-regulated autophagy modulator protein 2	5.45592	-0.399301	D4AEK9	D4AEK9_RAT	Ccdc6	Coiled-coil domain containing 6
2.93261	0.423638	Q5BK17	IYD1_RAT	Iyd	Iodotyrosine deiodinase 1	3.92652	-1.45745	E9PTK4	E9PTK4_RAT	Thnsl1	Threonine synthase-like 1
2.62266	0.492398	Q5BK56	GSTM4_RAT	Gstm4	Glutathione S-transferase Mu 4	4.34216	-3.08442	F1LNY6	F1LNY6_RAT	Taf2	Transcription initiation factor TFIID subunit 2
5.89761	-0.524637	Q5FVR2	TYPH_RAT	Tymp	Thymidine phosphorylase	3.74398	-0.89675	F1LWG4	F1LWG4_RAT	Ndufaf1	Complex I intermediate-associated protein 30, mitochondrial
4.72646	0.417392	Q5M8C6	FGL1_RAT	Fgl1	Fibrinogen-like protein 1	5.97218	0.422058	F1M4W7	F1M4W7_RAT	Cstf3	Cleavage stimulation factor subunit 3
2.74279	-0.496083	Q5M943	Q5M943_RAT	Thumpd1	THUMP domain containing 1	8.23517	-0.323825	F1M865	F1M865_RAT	Sorbs1	Sorbin and SH3 domain containing 1
4.00058	0.361535	Q5U2V4	PLBL1_RAT	Plbd1	Phospholipase B-like 1	9.18702	0.311439	F1MAA7	F1MAA7_RAT	Lamc1	Laminin subunit gamma 1
3.482	-1.04162	Q5U305	ERD22_RAT	Kdelr2	ER lumen protein-retaining receptor 2	3.07496	0.636649	F1MAH6	F1MAH6_RAT	Cdh11	Cadherin 11
2.00161	-1.45964	Q5XIF2	Q5XIF2_RAT	Uros	uroporphyrinogen-III synthase	3.49481	-0.523339	F2Z3R8	F2Z3R8_RAT	Pcdhb15	Protocadherin beta-7-like
2.27103	0.679916	Q5XII0	EPDR1_RAT	Epdr1	Mammalian ependymin-related protein 1	7.50294	-1.90839	F7ET54	F7ET54_RAT	LOC120102889	Alpha-2u-globulin (L type)
8.44078	0.729252	Q62651	ECH1_RAT	Ech1	Delta(3,5)-Delta(2,4)-dienoyl-CoA isomerase, mitochondrial	3.4184	-0.454391	F7F9Q8	F7F9Q8_RAT	Calml4	Calmodulin-like 4
3.7705	0.350622	Q62786	FPRP_RAT	Ptgfrn	Prostaglandin F2 receptor negative regulator	6.21145	0.368652	F7FIS4	F7FIS4_RAT	Tpm1	Tropomyosin 1
4.04881	0.453952	Q63ZY8	Q63ZY8_RAT	Chchd10	Coiled-coil-helix-coiled-coil-helix domain containing 10	2.81421	0.656232	F7FL28	F7FL28_RAT	Napsa	Napsin A aspartic peptidase
6.25823	0.406222	Q64559	BACH_RAT	Acot7	Cytosolic acyl coenzyme A thioester hydrolase	7.76476	-0.31019	F7FPM8	F7FPM8_RAT	Snx6	Sorting nexin
4.68706	0.415122	Q64591	DECR_RAT	Decr1	2,4-dienoyl-CoA reductase [(3E)-enoyl-CoA-producing], mitochondrial	7.04057	0.67017	G3V648	G3V648_RAT	Agpat3	1-acylglycerol-3-phosphate O-acyltransferase 3
3.36055	2.16661	Q64648	Q64648_RAT	Cyp2c12	Cytochrome P450, family 2, subfamily c, polypeptide 12	5.38447	-0.411157	G3V6R9	G3V6R9_RAT	Bloc1s4	Biogenesis of lysosomal organelles complex 1 subunit 4
2.78747	0.393169	Q64654	CP51A_RAT	Cyp51a1	Lanosterol 14-alpha demethylase	5.05797	0.41346	G3V6U3	G3V6U3_RAT	Alg2	Alpha-1,3/1,6-mannosyltransferase ALG2
3.48761	0.353446	Q6AXM5	CEPT1_RAT	Cept1	Choline/ethanolaminephosphotransferase 1	4.82895	-0.908806	G3V7B6	G3V7B6_RAT	Ptpmt1	Protein tyrosine phosphatase, mitochondrial 1
3.18559	0.403693	Q6AYC2	IRGM_RAT	Irgm	Immunity-related GTPase family M protein	3.08886	0.956776	G3V7V2	G3V7V2_RAT	Aamp	Angio-associated, migratory cell protein
6.4129	-1.59591	Q6I7R1	Q6I7R1_RAT	Dhrs7l1	Dehydrogenase/reductase (SDR family) member 7	4.83311	-0.883171	G3V857	G3V857_RAT	Gas2	Growth arrest-specific 2
3.91425	-0.849806	Q6MGB4	S39A7_RAT	Slc39a7	Zinc transporter SLC39A7	5.24597	0.351443	G3V8X5	G3V8X5_RAT	Slc5a10	Sodium/mannose cotransporter SLC5A10
2.46135	0.430202	Q6P503	Q6P503_RAT	Atp6v1d	V-type proton ATPase subunit D	6.54754	1.03383	G3V913	G3V913_RAT	Hspb1	Heat shock protein beta-1
2.41576	0.428649	Q6P7D5	M1IP1_RAT	Mid1ip1	Mid1-interacting protein 1	5.73908	0.347974	G3V928	LRP1_RAT	Lrp1	Prolow-density lipoprotein receptor-related protein 1
1.86532	-0.62377	Q6VV72	IF1A_RAT	Eif1a	Eukaryotic translation initiation factor 1A	6.11913	0.532349	G3V9I7	G3V9I7_RAT	Adck5	AarF domain containing kinase 5
4.63744	0.711307	Q704S8	CACP_RAT	Crat	Carnitine O-acetyltransferase	2.4103	0.628532	M0R629	M0R629_RAT	Adss1	Adenylosuccinate synthetase isozyme 1
4.00237	-1.10886	Q78E14	Q78E14_RAT	Obp3	Alpha-2u globulin PGCL4	5.34958	0.369048	M0R6J0	M0R6J0_RAT	Mrpl39	Mitochondrial ribosomal protein L39
4.55681	-0.406086	Q7M0E3	DEST_RAT	Dstn	Destrin	3.68996	-1.27037	M0R7F6	M0R7F6_RAT	Etnppl	Ethanolamine-phosphate phospho-lyase
3.87022	-0.400985	Q7TMA9	Q7TMA9_RAT	Crp	Aa1249	7.51591	0.412923	M0RDH0	M0RDH0_RAT	Gnmt	Glycine N-methyltransferase
4.47136	0.578944	Q8K3R0	EST2A_RAT	Ces2a	Pyrethroid hydrolase Ces2a	4.08157	-0.392698	O35078	OXDA_RAT	Dao	D-amino-acid oxidase
2.63721	0.774395	Q8K4C0	FMO5_RAT	Fmo5	Flavin-containing monooxygenase 5	2.61402	-1.04318	O35115	FHL2_RAT	Fhl2	Four and a half LIM domains protein 2
2.86797	2.56131	Q8R2E7	Q8R2E7_RAT	Fadd	FAS-associated death domain protein	2.49509	-1.06839	O54980	SNG2_RAT	Syngr2	Synaptogyrin-2
1.52881	1.33992	Q8R3Z7	Q8R3Z7_RAT	Ehd4	EH-domain containing 4	3.65519	-0.700334	O70127	ABCBB_RAT	Abcb11	Bile salt export pump
5.77782	0.38319	Q8VHK0	ACOT8_RAT	Acot8	Acyl-coenzyme A thioesterase 8	4.96628	-0.395478	O70377	SNP23_RAT	Snap23	Synaptosomal-associated protein 23
2.6814	-0.497401	Q91ZW6	TMLH_RAT	Tmlhe	Trimethyllysine dioxygenase, mitochondrial	3.75604	1.40311	O88483	PDP1_RAT	Pdp1	[Pyruvate dehydrogenase [acetyl-transferring]]-phosphatase 1, mitochondrial
3.38304	0.590866	Q920A6	RISC_RAT	Scpep1	Retinoid-inducible serine carboxypeptidase	3.74022	0.834638	O88496	VKGC_RAT	Ggcx	Vitamin K-dependent gamma-carboxylase
2.85258	0.446826	Q925D4	T176B_RAT	Tmem176b	Transmembrane protein 176B	2.62537	1.19214	O88813	ACSL5_RAT	Acsl5	Long-chain-fatty-acid--CoA ligase 5
2.16615	0.92853	Q925T0	DJC12_RAT	Dnajc12	DnaJ homolog subfamily C member 12	4.11507	2.01074	P00758	KLK1_RAT	Ngfg	Kallikrein-1
2.57332	-0.438883	Q9EQT5	TINAL_RAT	Tinagl1	Tubulointerstitial nephritis antigen-like	8.38397	-1.09386	P02761	MUP_RAT		Major urinary protein
3.39473	-0.354582	Q9ERH3	WDR7_RAT	Wdr7	WD repeat-containing protein 7	5.07407	0.528094	P02764	A1AG_RAT	Orm1	Alpha-1-acid glycoprotein
6.34046	0.55311	Q9ES38	S27A5_RAT	Slc27a5	Long-chain fatty acid transport protein 5	3.10491	-0.990223	P04218	OX2G_RAT	Cd200	OX-2 membrane glycoprotein
1.94928	0.90009	Q9JI66	S4A4_RAT	Slc4a4	Electrogenic sodium bicarbonate cotransporter 1	14.1468	0.771331	P04692	TPM1_RAT	Tpm1	Tropomyosin alpha-1 chain
4.51358	0.425315	Q9JK11	RTN4_RAT	Rtn4	Reticulon-4	6.65959	-0.46637	P04904	GSTA3_RAT	Gsta3	Glutathione S-transferase alpha-3
3.31293	0.448681	Q9JM80	PHAG1_RAT	Pag1	Phosphoprotein associated with glycosphingolipid-enriched microdomains 1	7.66851	-0.602684	P05545	SPA3K_RAT	Serpina3k	Serine protease inhibitor A3K
6.23773	-0.985493	Q9QYU4	CRYM_RAT	Crym	Ketimine reductase mu-crystallin	2.34193	0.92452	P05982	NQO1_RAT	Nqo1	NAD(P)H dehydrogenase [quinone] 1
3.79592	-0.331425	Q9R0C9	SGMR1_RAT	Sigmar1	Sigma non-opioid intracellular receptor 1	2.35485	3.02706	P06302	PTMA_RAT	Ptma	Prothymosin alpha
3.95545	0.402119	Q9Z2M4	DECR2_RAT	Decr2	Peroxisomal 2,4-dienoyl-CoA reductase [(3E)-enoyl-CoA-producing]	6.51525	-0.849839	P08494	MGP_RAT	Mgp	Matrix Gla protein
						5.3825	-1.75075	P08683	CP2CB_RAT	Cyp2c11	Cytochrome P450 2C11
						3.99001	0.661631	P08699	LEG3_RAT	Lgals3	Galectin-3
						10.6615	0.983929	P08932	KNT2_RAT		T-kininogen 2
						7.0239	0.336468	P09495	TPM4_RAT	Tpm4	Tropomyosin alpha-4 chain
						2.71152	0.662294	P0C0T2	ANKS6_RAT	Anks6	Ankyrin repeat and SAM domain-containing protein 6
						23.3986	2.14735	P0DMW0	HS71A_RAT	Hspa1a	Heat shock 70 kDa protein 1A
						3.84742	-0.521026	P10715	CYC2_RAT	Cyct	Cytochrome c, testis-specific
						2.08639	1.1916	P12369	KAP3_RAT	Prkar2b	cAMP-dependent protein kinase type II-beta regulatory subunit
						2.23058	0.879945	P15129	CP4B1_RAT	Cyp4b1	Cytochrome P450 4B1
						3.07186	0.539827	P15205	MAP1B_RAT	Map1b	Microtubule-associated protein 1B
						3.65938	-0.728332	P15337	CREB1_RAT	Creb1	Cyclic AMP-responsive element-binding protein 1
						4.70177	-0.378274	P15651	ACADS_RAT	Acads	Short-chain specific acyl-CoA dehydrogenase, mitochondrial
						8.86539	0.424969	P15800	LAMB2_RAT	Lamb2	Laminin subunit beta-2
						4.76554	-1.56641	P19103	PPR1A_RAT	Ppp1r1a	Protein phosphatase 1 regulatory subunit 1A
						4.28109	0.739056	P19357	GLUT4_RAT	Slc2a4	Solute carrier family 2, facilitated glucose transporter member 4
						5.90463	-0.322021	P19939	APOC1_RAT	Apoc1	Apolipoprotein C-I
						2.81332	0.577249	P20759	IGHG1_RAT		Ig gamma-1 chain C region
						3.05392	-0.801925	P20817	CP4AE_RAT	Cyp4a14	Cytochrome P450 4A14
						3.2253	-0.57168	P24090	FETUA_RAT	Ahsg	Alpha-2-HS-glycoprotein
						3.37122	-1.12719	P25114	F264_RAT	Pfkfb4	6-phosphofructo-2-kinase/fructose-2,6-bisphosphatase 4
						5.27934	-0.40339	P28826	MEP1B_RAT	Mep1b	Meprin A subunit beta
						7.58359	-0.633882	P29410	KAD2_RAT	Ak2	Adenylate kinase 2, mitochondrial
						3.41734	0.589823	P34080	AQP2_RAT	Aqp2	Aquaporin-2
						4.41487	-1.12759	P35572	IBP6_RAT	Igfbp6	Insulin-like growth factor-binding protein 6
						4.80292	-0.439153	P36201	CRIP2_RAT	Crip2	Cysteine-rich protein 2
						3.87317	-0.579935	P36953	AFAM_RAT	Afm	Afamin
						2.59784	-0.605226	P37285	KLC1_RAT	Klc1	Kinesin light chain 1
						3.94393	-1.5608	P42854	REG3G_RAT	Reg3g	Regenerating islet-derived protein 3-gamma
						5.50623	-0.403568	P46413	GSHB_RAT	Gss	Glutathione synthetase
						5.86506	-0.697163	P46720	SO1A1_RAT	Slco1a1	Solute carrier organic anion transporter family member 1A1
						7.96486	-0.332171	P46953	3HAO_RAT	Haao	3-hydroxyanthranilate 3,4-dioxygenase
						2.80965	1.03907	P47820	ACE_RAT	Ace	Angiotensin-converting enzyme
						5.2513	-0.944646	P47987	PLLP_RAT	Pllp	Plasmolipin
						5.70898	-0.368264	P48508	GSH0_RAT	Gclm	Glutamate--cysteine ligase regulatory subunit
						4.55072	0.700976	P49088	ASNS_RAT	Asns	Asparagine synthetase [glutamine-hydrolyzing]
						2.00899	-0.980269	P50115	S10A8_RAT	S100a8	Protein S100-A8
						9.7441	-0.296346	P51635	AK1A1_RAT	Akr1a1	Aldo-keto reductase family 1 member A1
						4.32935	0.577603	P51652	AKC1H_RAT	Akr1c18	Aldo-keto reductase family 1 member C18
						4.79941	0.528387	P53790	SC5A1_RAT	Slc5a1	Sodium/glucose cotransporter 1
						8.24339	-0.635784	P55009	AIF1_RAT	Aif1	Allograft inflammatory factor 1
						10.3858	0.351694	P55018	S12A3_RAT	Slc12a3	Solute carrier family 12 member 3
						3.80419	0.486354	P55053	FABP5_RAT	Fabp5	Fatty acid-binding protein 5
						2.26033	-1.52521	P56603	SCAM1_RAT	Scamp1	Secretory carrier-associated membrane protein 1
						2.84188	-0.539709	P62074	TIM10_RAT	Timm10	Mitochondrial import inner membrane translocase subunit Tim10
						3.63115	-1.71219	P63025	VAMP3_RAT	Vamp3	Vesicle-associated membrane protein 3
						2.41315	-0.864389	P70490	MFGM_RAT	Mfge8	Lactadherin
						2.17488	-1.29364	P82252	BAT1_RAT	Slc7a9	b(0,+)-type amino acid transporter 1
						10.2586	0.344296	P82995	HS90A_RAT	Hsp90aa1	Heat shock protein HSP 90-alpha
						10.2155	-0.678318	P84039	ENPP5_RAT	Enpp5	Ectonucleotide pyrophosphatase/phosphodiesterase family member 5
						4.85494	1.24606	P97538	RASM_RAT	Mras	Ras-related protein M-Ras
						5.46261	0.393202	P97584	PTGR1_RAT	Ptgr1	Prostaglandin reductase 1
						4.50718	0.432405	P97612	FAAH1_RAT	Faah	Fatty-acid amide hydrolase 1
						6.66628	-0.441348	P97675	ENPP3_RAT	Enpp3	Ectonucleotide pyrophosphatase/phosphodiesterase family member 3
						5.08997	0.38376	P97839	DLGP4_RAT	Dlgap4	Disks large-associated protein 4
						13.4721	-0.513624	Q00972	BCKD_RAT	Bckdk	Branched-chain alpha-ketoacid dehydrogenase kinase
						4.65659	0.407955	Q01750	T2FB_RAT	Gtf2f2	General transcription factor IIF subunit 2
						4.58179	0.395503	Q02353	NDST1_RAT	Ndst1	Bifunctional heparan sulfate N-deacetylase/N-sulfotransferase 1
						3.47906	1.57351	Q02527	MGAT3_RAT	Mgat3	Beta-1,4-mannosyl-glycoprotein 4-beta-N-acetylglucosaminyltransferase
						5.90363	0.66142	Q06393	CLCKA_RAT	Clcnka	Chloride channel protein ClC-Ka
						4.48944	-0.954611	Q06645	AT5G1_RAT	Atp5mc1	ATP synthase F(0) complex subunit C1, mitochondrial
						3.04172	-1.73458	Q06C60	Q06C60_RAT	Bola1	BolA family member 1
						7.07002	0.401115	Q07066	PXMP2_RAT	Pxmp2	Peroxisomal membrane protein 2
						6.72896	-0.487808	Q08850	STX4_RAT	Stx4	Syntaxin-4
						3.37067	-1.09119	Q3B7D5	RASF2_RAT	Rassf2	Ras association domain-containing protein 2
						4.54877	0.436486	Q3B8Q1	DDX21_RAT	Ddx21	Nucleolar RNA helicase 2
						3.89241	-0.887488	Q3KR97	BI2L1_RAT	Baiap2l1	BAR/IMD domain-containing adapter protein 2-like 1
						2.71901	-1.07374	Q3KRC4	GPC5C_RAT	Gprc5c	G-protein coupled receptor family C group 5 member C
						3.02208	0.907862	Q3MHS7	Q3MHS7_RAT	Gmds	GDP-mannose 4,6-dehydratase
						4.94526	-0.931956	Q3MID3	ARFG2_RAT	Arfgap2	ADP-ribosylation factor GTPase-activating protein 2
						2.18283	1.49764	Q498U0	CD003_RAT		Uncharacterized protein C4orf3 homolog
						4.88038	-0.381008	Q498U4	SARNP_RAT	Sarnp	SAP domain-containing ribonucleoprotein
						3.2322	0.991762	Q4KLM6	P3H2_RAT	P3h2	Prolyl 3-hydroxylase 2
						7.73151	0.348335	Q4KLZ0	Q4KLZ0_RAT	Vnn1	Pantetheinase
						7.19703	0.298459	Q4KM87	Q4KM87_RAT	Actl6a	Actin-like 6A
						7.30188	0.668167	Q4QQS8	NUP85_RAT	Nup85	Nuclear pore complex protein Nup85
						2.0767	-1.60061	Q4QQV8	CHMP5_RAT	Chmp5	Charged multivesicular body protein 5
						3.38111	-0.655454	Q4V7F5	PIHD1_RAT	Pih1d1	PIH1 domain-containing protein 1
						3.1175	-0.685124	Q4V888	PP4P2_RAT	Pip4p2	Type 2 phosphatidylinositol 4,5-bisphosphate 4-phosphatase
						9.45422	-0.390777	Q562C6	LZTL1_RAT	Lztfl1	Leucine zipper transcription factor-like protein 1
						3.56936	-1.02568	Q5BJ92	PP4C_RAT	Ppp4c	Serine/threonine-protein phosphatase 4 catalytic subunit
						1.80412	1.66546	Q5BJN5	MIA40_RAT	Chchd4	Mitochondrial intermembrane space import and assembly protein 40
						5.82784	0.348358	Q5FVL0	VA0D2_RAT	Atp6v0d2	V-type proton ATPase subunit d 2
						6.7012	0.705081	Q5FVL8	Q5FVL8_RAT	Abcb10	ATP binding cassette subfamily B member 10
						3.99273	-0.853045	Q5FVR7	CPSF4_RAT	Cpsf4	Cleavage and polyadenylation specificity factor subunit 4
						2.97369	1.44239	Q5HZX7	LDAH_RAT	Ldah	Lipid droplet-associated hydrolase
						5.7612	-0.645665	Q5I0I4	DMAC2_RAT	Dmac2	Distal membrane-arm assembly complex protein 2
						7.16512	-0.581454	Q5I0I9	CQ10B_RAT	Coq10b	Coenzyme Q-binding protein COQ10 homolog B, mitochondrial
						8.3924	-0.364935	Q5M876	ACY3_RAT	Acy3	N-acyl-aromatic-L-amino acid amidohydrolase (carboxylate-forming)
						8.96329	-0.358706	Q5M943	Q5M943_RAT	Thumpd1	THUMP domain containing 1
						2.73554	1.31205	Q5M9G8	DCA11_RAT	Dcaf11	DDB1- and CUL4-associated factor 11
						2.66175	-0.623208	Q5PPM8	PP4P1_RAT	Pip4p1	Type 1 phosphatidylinositol 4,5-bisphosphate 4-phosphatase
						2.33018	0.674231	Q5PPN4	CAH8_RAT	Ca8	Carbonic anhydrase-related protein
						8.01653	-0.381685	Q5PQT3	GLYAT_RAT	Glyat	Glycine N-acyltransferase
						4.16734	-0.845797	Q5U1Y4	AKCL2_RAT	Akr1e2	1,5-anhydro-D-fructose reductase
						2.69672	-0.589912	Q5U2X0	CARF_RAT	Cdkn2aip	CDKN2A-interacting protein
						2.62967	0.753483	Q5U2Y0	WIPI4_RAT	Wdr45	WD repeat domain phosphoinositide-interacting protein 4
						8.44642	-0.679678	Q5U301	AKAP2_RAT	Akap2	A-kinase anchor protein 2
						4.07506	-1.2026	Q5U312	RAI14_RAT	Rai14	Ankycorbin
						5.31985	0.62129	Q5XI64	ABHD6_RAT	Abhd6	Monoacylglycerol lipase ABHD6
						5.07968	-0.356491	Q5XIB4	UFSP2_RAT	Ufsp2	Ufm1-specific protease 2
						6.79042	-0.458235	Q5XID1	CPIN1_RAT	Ciapin1	Anamorsin
						2.50778	0.87853	Q5XIG0	NUDT9_RAT	Nudt9	ADP-ribose pyrophosphatase, mitochondrial
						3.97588	-1.88669	Q5XIM5	CDV3_RAT	Cdv3	Protein CDV3 homolog
						2.82835	-0.553624	Q5XIP1	PELO_RAT	Pelo	Protein pelota homolog
						2.74174	-0.766108	Q5XIU5	PSMF1_RAT	Psmf1	Proteasome inhibitor PI31 subunit
						2.28626	1.04803	Q62737	CY24A_RAT	Cyba	Cytochrome b-245 light chain
						4.6944	-0.52353	Q62751	IREB2_RAT	Ireb2	Iron-responsive element-binding protein 2
						3.38732	0.492894	Q62881	NOL3_RAT	Nol3	Nucleolar protein 3
						5.24188	-0.666579	Q62908	CSRP2_RAT	Csrp2	Cysteine and glycine-rich protein 2
						3.2966	0.562778	Q63258	ITA7_RAT	Itga7	Integrin alpha-7
						10.6894	1.27621	Q63276	BAAT_RAT	Baat	Bile acid-CoA:amino acid N-acyltransferase
						2.68134	0.899298	Q63321	PLOD1_RAT	Plod1	Procollagen-lysine,2-oxoglutarate 5-dioxygenase 1
						5.87088	-0.476774	Q63618	ESPN_RAT	Espn	Espin
						4.64328	-0.481583	Q63619	COQ7_RAT	Coq7	5-demethoxyubiquinone hydroxylase, mitochondrial (Fragment)
						3.23361	0.639118	Q641Y7	NUD18_RAT	Nudt18	8-oxo-dGDP phosphatase NUDT18
						5.72323	0.378765	Q64232	TECR_RAT	Tecr	Very-long-chain enoyl-CoA reductase
						3.11907	0.912661	Q642A5	DPOE3_RAT	Pole3	DNA polymerase epsilon subunit 3
						10.0326	0.511839	Q64559	BACH_RAT	Acot7	Cytosolic acyl coenzyme A thioester hydrolase
						8.6735	-0.286105	Q64560	TPP2_RAT	Tpp2	Tripeptidyl-peptidase 2
						6.21653	-0.569012	Q64602	AADAT_RAT	Aadat	Kynurenine/alpha-aminoadipate aminotransferase, mitochondrial
						2.83862	-1.13245	Q66H77	Q66H77_RAT	Slc22a22	Solute carrier family 22 member 22
						3.9907	-1.22083	Q66H95	DIRC2_RAT	Slc49a4	Solute carrier family 49 member 4
						2.89798	-1.00923	Q66HF8	AL1B1_RAT	Aldh1b1	Aldehyde dehydrogenase X, mitochondrial
						15.6724	-0.312892	Q66HR2	MARE1_RAT	Mapre1	Microtubule-associated protein RP/EB family member 1
						3.03364	1.4592	Q68FT5	BHMT2_RAT	Bhmt2	S-methylmethionine--homocysteine S-methyltransferase BHMT2
						4.87752	-0.496997	Q6AXY0	GSTA6_RAT	Gsta6	Glutathione S-transferase A6
						2.55312	-1.071	Q6AY19	COQ8B_RAT	Coq8b	Atypical kinase COQ8B, mitochondrial
						3.31071	-0.601219	Q6AY59	MOC2B_RAT	Mocs2	Molybdopterin synthase catalytic subunit
						4.11289	0.666431	Q6AYC4	CAPG_RAT	Capg	Macrophage-capping protein
						1.88054	-1.43477	Q6AYE5	OAF_RAT	Oaf	Out at first protein homolog
						5.18066	0.96587	Q6AYF4	ITB6_RAT	Itgb6	Integrin beta-6
						4.4972	-0.366718	Q6AYQ9	Q6AYQ9_RAT	Ppic	Peptidyl-prolyl cis-trans isomerase
						6.94057	0.44328	Q6AYT9	ACSM5_RAT	Acsm5	Acyl-coenzyme A synthetase ACSM5, mitochondrial
						2.66578	-0.690306	Q6AYU1	MO4L1_RAT	Morf4l1	Mortality factor 4-like protein 1
						5.93665	-0.670516	Q6I7R1	Q6I7R1_RAT	Dhrs7l1	Dehydrogenase/reductase (SDR family) member 7
						5.19266	0.606679	Q6J1Y9	UBP19_RAT	Usp19	Ubiquitin carboxyl-terminal hydrolase 19
						4.0829	1.53182	Q6MG12	CF136_RAT		Uncharacterized protein C6orf136 homolog
						2.5281	-0.927277	Q6PCT5	PQBP1_RAT	Pqbp1	Polyglutamine-binding protein 1
						1.88285	0.995418	Q6PEB9	CC127_RAT	Ccdc127	Coiled-coil domain-containing protein 127
						12.7723	-1.03524	Q6SKG1	ACSM3_RAT	Acsm3	Acyl-coenzyme A synthetase ACSM3, mitochondrial
						7.81198	-0.348763	Q704S8	CACP_RAT	Crat	Carnitine O-acetyltransferase
						9.03963	-1.1931	Q78E14	Q78E14_RAT	Obp3	Alpha-2u globulin PGCL4
						2.47058	-1.38552	Q80T22	MFS4B_RAT	Mfsd4b	Sodium-dependent glucose transporter 1
						4.5966	0.500279	Q80Z70	SE1L1_RAT	Sel1l	Protein sel-1 homolog 1
						6.89143	-0.45111	Q8CHM7	HACL1_RAT	Hacl1	2-hydroxyacyl-CoA lyase 1
						2.3865	-1.79072	Q8K3P7	HINT3_RAT	Hint3	Adenosine 5'-monophosphoramidase HINT3
						8.07298	0.34068	Q8K4F7	DCPS_RAT	Dcps	m7GpppX diphosphatase
						6.72177	-0.894151	Q920D2	DYR_RAT	Dhfr	Dihydrofolate reductase
						2.56064	-0.751029	Q923K9	A1CF_RAT	A1cf	APOBEC1 complementation factor
						6.86401	0.752963	Q925D6	Q925D6_RAT	Map2k6	mitogen-activated protein kinase kinase
						4.99695	0.715867	Q99JD3	ODC_RAT	Slc25a21	Mitochondrial 2-oxodicarboxylate carrier
						9.56782	0.388192	Q99M63	SMU1_RAT	Smu1	WD40 repeat-containing protein SMU1
						6.54192	-0.482956	Q99MZ8	LASP1_RAT	Lasp1	LIM and SH3 domain protein 1
						4.44319	0.694532	Q99NB7	ACO12_RAT	Acot12	Acetyl-coenzyme A thioesterase
						4.37023	-0.427977	Q99P55	SGPP1_RAT	Sgpp1	Sphingosine-1-phosphate phosphatase 1
						1.75748	1.82545	Q99PK0	SYF1_RAT	Xab2	Pre-mRNA-splicing factor SYF1
						3.38876	0.827385	Q99PR0	POMT1_RAT	Pomt1	Protein O-mannosyl-transferase 1
						3.95393	-0.528572	Q9ESN0	NIBA1_RAT	Niban1	Protein Niban 1
						6.49794	-0.375356	Q9ET50	Q9ET50_RAT	Stau1	Staufen double-stranded RNA binding protein 1
						4.99324	-0.400525	Q9JHZ4	GRAP1_RAT	Gripap1	GRIP1-associated protein 1
						2.93978	-0.728021	Q9JHZ9	S38A3_RAT	Slc38a3	Sodium-coupled neutral amino acid transporter 3
						7.39847	0.296846	Q9JJ22	ERAP1_RAT	Erap1	Endoplasmic reticulum aminopeptidase 1
						3.01955	-0.606101	Q9JJI3	Q9JJI3_RAT	Mup4l4	Major urinary protein 4
						10.1102	-0.578055	Q9QXT3	NAT8_RAT	Nat8	N-acetyltransferase 8
						4.97202	-0.43072	Q9QYU4	CRYM_RAT	Crym	Ketimine reductase mu-crystallin
						3.08002	0.779301	Q9QYW3	PHOCN_RAT	Mob4	MOB-like protein phocein
						3.49981	0.660653	Q9QZH7	FXL20_RAT	Fbxl20	F-box/LRR-repeat protein 20
						6.51042	-0.327963	Q9R0J8	LGMN_RAT	Lgmn	Legumain
						4.72858	-0.437972	Q9WTN5	TPC1_RAT	Tpcn1	Two pore calcium channel protein 1
						10.178	-0.298074	Q9WUW9	S1C2A_RAT	Sult1c2a	Sulfotransferase 1C2A
						3.68935	-0.423188	Q9WVE9	ITSN1_RAT	Itsn1	Intersectin-1
						3.10639	0.626229	Q9Z122	FADS2_RAT	Fads2	Acyl-CoA 6-desaturase
						3.73949	0.503251	Q9Z142	TMM33_RAT	Tmem33	Transmembrane protein 33
						4.53197	0.522346	Q9Z1N3	MYO9A_RAT	Myo9a	Unconventional myosin-IXa
						4.03378	2.20521	Q9Z2S9	FLOT2_RAT	Flot2	Flotillin-2
						4.27296	-0.44067	Q9Z327	SYNPO_RAT	Synpo	Synaptopodin
